# Supplementary material for: The conservation and signatures of lincRNAs in Marek’s disease of chicken
Source: Sci Rep. 2015 Oct 16;5:15184. doi: 10.1038/srep15184 (PMC4608010; doi:10.1038/srep15184)
Supplement: Supplementary dataset 1 [file srep15184-s1.xls]

## Sheet: geneSets_HAN_SATB1_TARGETS
HAN_SATB1_TARGETS_UP	HAN_SATB1_TARGETS_DN
> Genes up-regulated in MDA-MB-231 cells (breast cancer) after knockdown of SATB1 [GeneID=6304] by RNAi.	> Genes down-regulated in MDA-MB-231 cells (breast cancer) after knockdown of SATB1 [GeneID=6304] by RNAi.
ABCD1	ACAA1
ABL1	ACAT2
ACSF2	ACO2
ADAM15	ADARB1
ADAMTS1	ADM
AGPAT4	ADSL
AGR2	AHI1
AK4	AIFM2
AKAP1	AK4
AKR1C3	ALDOC
ALDH3A2	ALG12
ALDH6A1	ALG13
AMFR	ANKRD1
ANAPC5	ANTXR1
ANKLE2	AP1M2
ANKRD6	APOC1
AP1G1	APOL2
APOLD1	APOL3
AQP3	ARFGAP3
AREG	ARL8B
ARRB1	ARMC8
ATMIN	ARNT2
ATP8A1	ASL
BCKDHB	ASPH
BDNF	ATG7
BHLHE40	ATM
BST2	ATP11B
C12orf5	ATP13A2
C13orf15	ATP13A3
C17orf101	ATRN
C17orf48	ATXN10
C1orf112	AUP1
C1orf174	B3GALNT1
C1QL1	BASP1
C4orf19	BCAP29
C4orf34	BCAS4
C6orf145	BCHE
C6orf168	BDNF
C8orf33	BHLHE40
C8orf4	BMP3
CA12	BNIP3
CALB2	BRD1
CAPN6	BRMS1
CASP1	BST2
CCDC25	C10orf137
CCDC69	C10orf88
CCL2	C12orf5
CCL26	C19orf56
CCNE1	C19orf66
CCNG2	C4orf19
CD24	C8orf4
CD96	CA12
CDC42EP3	CALD1
CDC5L	CALU
CDH11	CAMSAP2
CDH2	CASP1
CDK11A	CASP4
CDS1	CASP7
CEBPD	CCDC84
CFB	CCL2
CHML	CCNG2
CHST11	CCPG1
CLDN4	CD164
CLDN7	CD24
CLU	CD34
COIL	CD40
COL6A2	CD82
COQ5	CDH1
COQ9	CDH16
CPT1C	CDH19
CRABP2	CDH3
CRADD	CDH4
CSTA	CDH6
CTGF	CDS2
CTSB	CELSR1
CUL7	CERK
CUX1	CHRDL1
CXCL1	CHST15
CXorf57	CHST3
CYFIP2	CITED2
CYP1B1	CLDN1
CYP2R1	CLDN10
DDX19A	CNOT10
DDX41	COL4A5
DENND3	COL6A2
DIEXF	CPD
DNAJB4	CRELD2
DNAJC12	CRY1
DST	CRYBB2
DUSP1	CSF2RA
DVL1	CSPG5
DYSF	CSTA
ECH1	CTNNB1
EEF1E1	CTSZ
EFEMP1	CXADR
EFHD1	CXCL1
EGFR	CYP26B1
EML2	CYP51A1
EMP1	DCTN5
EMR1	DDAH1
ENPP1	DDIT4
EP400	DDX10
EPB41	DENND1A
ERBB2	DENND4A
ERBB3	DENND5B
F11R	DHCR24
FAM174B	DKFZP564C152
FAM192A	DNAJB12
FAM20C	DNAJB4
FAM46A	DNAJB6
FANCI	DNAJB9
FBXO2	DNAJC6
FGF13	DUSP1
FGF5	ECHDC1
FHL1	EEF1A2
FHOD1	EFEMP1
FICD	EIF2AK3
FN1	EIF3A
FOXG1	EMR1
FUCA1	ENG
FUT8	ENO2
G0S2	EPAS1
GAA	EPB41L1
GAD1	EPB41L3
GATA6	EPM2AIP1
GBP2	EVI2B
GCN1L1	F2RL2
GEMIN2	F3
GEMIN4	FADS3
GMFG	FAM134B
GPR110	FAM149B1
GPR126	FBXO10
GPR56	FHL1
GRWD1	FICD
GSN	FKBP1A
GUCY1B3	FLT1
H1FX	FNDC3B
H3F3B	FST
HADH	FSTL1
HBE1	FYN
HBG2	FZD4
HCFC1R1	G3BP1
HDAC5	GABRA2
HHLA2	GALNT1
HIST1H2AC	GGCX
HMGA1	GGT1
HMGA2	GLRX
HMGN5	GNAI1
HNRNPUL1	GOLGA2
HRASLS	GPNMB
HSD17B8	GPR126
HTR2C	GPR21
HTRA3	GPR35
ICAM2	GRAMD3
ICK	GRAP2
ID4	GRK5
IFIT2	GSTM3
IFIT3	GTSE1
IGF2R	HDAC4
IGFBP4	HLA-DOA
IGFBP7	HMGCR
IL11	HMGCS1
IL1B	HNRNPA1
IL32	HOXB7
IL6	HRH1
IL7R	HSPA2
INHBA	HTR2C
INHBE	HYAL3
INSL4	HYI
ITGA10	IFIT2
ITGA3	IFIT3
ITGA6	IFNAR1
ITGB4	IGF2R
ITM2A	IGFBP5
JUP	IL11
KAT6A	IL13RA2
KAT7	IL18
KCNN4	IL18R1
KHDRBS3	IL1B
KIAA0368	IL32
KIAA0564	IL6
KLF3	IL7R
KLF7	IL8
KLHL20	INHBA
KLRC2	INHBE
KLRC3	INSIG2
KPNB1	INSL4
KRCC1	ISG20
KRT81	ITPR1
L3MBTL1	JAK3
LAGE3	KAL1
LAMB3	KAT6B
LAMC2	KIAA0930
LARP4B	KIAA1033
LARP6	KIAA1199
LDB2	KIAA1598
LEF1	KISS1
LGMN	KLF5
LIF	KLF7
LIMCH1	KRT81
LIPA	L3MBTL1
LMCD1	LAMA5
LMNA	LAMB1
LNX1	LAMB2
LOX	LATS1
LRRC23	LDOC1
LRRC47	LGALS8
LRRC8B	LIF
LSM2	LIMCH1
LSS	LINC00342
LZTFL1	LIPA
MALL	LPAR1
MAST4	LRRC42
MATN2	LSS
MCMBP	LTBP1
MDC1	LZTFL1
MECOM	M6PR
METTL13	MAFF
METTL7A	MAGEB2
MFHAS1	MAPK11
MKRN1	MAPK8IP2
MMP10	MAT2A
MMP3	MATN2
MPP1	MBP
MPP4	MCAM
MPZL2	MCAT
MTUS1	MCMBP
MXRA8	MCOLN3
MYO10	MEGF9
MYO18A	MFN1
MYO6	MGC72080
NADK	MGST1
NCOR1	MICALL1
NDUFAF4	MITF
NEDD9	MKNK2
NES	MLLT11
NET1	MMP1
NKX2-5	MMP10
NOP16	MPZL2
NPAS2	MSMO1
NPC1	MX1
NPY1R	MX2
NR2F1	MYL9
NR3C2	MYO1D
NRG1	N4BP2L2
NRP1	NACC2
NSUN7	NAGA
NUDCD3	NCAPH2
OAS1	NCOA3
OSMR	NDRG1
PAAF1	NDUFA6
PAEP	NDUFV2
PANK4	NEAT1
PAPOLA	NEDD4
PAPPA2	NEDD9
PAQR8	NELL2
PC	NEO1
PCCA	NINJ2
PCM1	NKTR
PDE10A	NME1
PDE4B	NNMT
PDK2	NOL3
PDSS2	NPC1
PELI2	NR2F1
PHIP	NR3C1
PI3	NUDT13
PIGC	NUP50
PION	OAS1
PIR	OAS3
PKI55	ODZ3
PKIA	OGG1
PLAT	OSMR
PLAU	OSTM1
PLD3	P4HA1
PLLP	PACSIN2
PMEPA1	PAEP
PNPO	PAPSS2
POLR1C	PCDH9
PPME1	PCSK5
PRKCA	PDCD4
PRR16	PDE10A
PRSS2	PDE4B
PRUNE	PDE4D
PSMB9	PDE8A
PSMC3IP	PDGFRL
PTK6	PDXK
PTK7	PELI2
PTN	PHTF1
PXN	PI3
QPCT	PIK3CD
QSER1	PIR
RABEP1	PKI55
RABIF	PLAC1
RAD51C	PLAT
RARG	PLOD2
RBBP4	PLXNB2
RBL2	PMM1
RCAN2	PMP22
RFC5	POLDIP3
RGS4	PPAP2B
RPS6	PPME1
RRAGD	PPP2R2D
RRNAD1	PPP6R2
RUNX2	PPPDE2
S100A2	PRKAG2
S100A4	PRMT6
S100P	PRSS2
SAT1	PSMB7
SATB1	PTGS2
SBNO1	PTK6
SCG5	PTPRE
SDF4	PTPRF
SDHAF1	PUS7
SEC14L2	PXDN
SECTM1	PYROXD1
SELENBP1	QKI
SENP3	QPCT
SENP6	RAB11FIP1
SEPP1	RAB11FIP2
SERPINE1	RAB22A
SH3TC2	RAB8B
SHANK2	RABAC1
SHROOM2	RABL2B
SLC16A1	RANGAP1
SLC16A5	RARG
SLC22A18	RASGRF1
SLC33A1	RBCK1
SLC38A10	RBKS
SLCO1B3	RBM19
SMAD6	RBX1
SMARCA1	RC3H2
SNAI1	REEP3
SOCS2	RGPD5
SOX4	RHOB
SOX9	RIMS2
SPAG4	RND3
SPDEF	RNF41
SPINT2	RPL23
SPTLC3	RPS6KA2
SQLE	RRP15
SQSTM1	RRP7A
SSBP2	S100P
ST3GAL6	SAMHD1
STC1	SAMM50
STX2	SAP30L
STXBP6	SBF1
SULT1C2	SC5DL
SYNJ2	SCO2
SYT1	SDC2
TACO1	SEC14L2
TCF4	2015-09-06
TCF7L2	SERPINB8
TCTEX1D2	SERPINH1
TERF2IP	SETX
TFF1	SFN
TFPI2	SFXN3
TGFB1	SGPL1
TGFB2	SH3GLB2
TGFBI	SHANK2
THAP11	SHOC2
THSD4	SLC16A1
TMEM101	SLC17A9
TMEM132A	SLC1A1
TMEM158	SLC25A17
TMEM8B	SLC2A3
TNC	SLC2A6
TNFSF15	SLC30A1
TNK1	SLC33A1
TNS1	SLC7A11
TOX2	SLCO1B3
TPK1	SLPI
TRERF1	SORL1
TRPV2	SPAG4
TSC22D1	SPTBN1
TSPAN13	SQLE
TSR1	SQSTM1
TUBG2	SRGN
UIMC1	ST13
VAMP4	ST3GAL6
VPS37B	STC1
VPS4A	STX3
VSNL1	STXBP1
WDHD1	STXBP6
WIPF1	SULT1C2
WNT7A	SYNGR1
XPO7	SYNGR3
ZBTB33	TAF1B
ZCCHC8	TAP1
ZFP36L1	TBL1X
ZG16B	TCEA2
ZMYND12	TCF20
ZNF226	TCF7L2
ZNF23	TFAP2C
ZNF26	TFF1
ZNF395	TGFB2
	TGFBI
	TMEM132A
	TMEM158
	TMEM2
	TMEM218
	TMEM45A
	TMEM45B
	TMSB15B
	TNFRSF21
	TNFSF15
	TNS1
	TOB2
	TOR1A
	TOR1B
	TOX
	TP53I3
	TPCN1
	TPCN2
	TPM1
	TRMT61A
	TSC1
	TSPO
	TST
	TTC38
	TTPAL
	TUBA4A
	TXNRD2
	UAP1L1
	UCP2
	ULBP2
	UTP20
	VLDLR
	VPS13C
	WASF3
	WDR77
	WNT5A
	XBP1
	YIPF6
	ZAP70
	ZCCHC24
	ZDHHC3
	ZNF202
	ZNF35
	ZNF430
	ZNF600
	ZNF804A
	ZRANB2

## Sheet: uniqGenes_UP_DN_Targets
HAN_SATB1_TARGETS_UP	HAN_SATB1_TARGETS_DN
ABCD1	2015-09-06
ABL1	ACAA1
ACSF2	ACAT2
ADAM15	ACO2
ADAMTS1	ADARB1
AGPAT4	ADM
AGR2	ADSL
AKAP1	AHI1
AKR1C3	AIFM2
ALDH3A2	ALDOC
ALDH6A1	ALG12
AMFR	ALG13
ANAPC5	ANKRD1
ANKLE2	ANTXR1
ANKRD6	AP1M2
AP1G1	APOC1
APOLD1	APOL2
AQP3	APOL3
AREG	ARFGAP3
ARRB1	ARL8B
ATMIN	ARMC8
ATP8A1	ARNT2
BCKDHB	ASL
C13orf15	ASPH
C17orf101	ATG7
C17orf48	ATM
C1orf112	ATP11B
C1orf174	ATP13A2
C1QL1	ATP13A3
C4orf34	ATRN
C6orf145	ATXN10
C6orf168	AUP1
C8orf33	B3GALNT1
CALB2	BASP1
CAPN6	BCAP29
CCDC25	BCAS4
CCDC69	BCHE
CCL26	BMP3
CCNE1	BNIP3
CD96	BRD1
CDC42EP3	BRMS1
CDC5L	C10orf137
CDH11	C10orf88
CDH2	C19orf56
CDK11A	C19orf66
CDS1	CALD1
CEBPD	CALU
CFB	CAMSAP2
CHML	CASP4
CHST11	CASP7
CLDN4	CCDC84
CLDN7	CCPG1
CLU	CD164
COIL	CD34
COQ5	CD40
COQ9	CD82
CPT1C	CDH1
CRABP2	CDH16
CRADD	CDH19
CTGF	CDH3
CTSB	CDH4
CUL7	CDH6
CUX1	CDS2
CXorf57	CELSR1
CYFIP2	CERK
CYP1B1	CHRDL1
CYP2R1	CHST15
DDX19A	CHST3
DDX41	CITED2
DENND3	CLDN1
DIEXF	CLDN10
DNAJC12	CNOT10
DST	COL4A5
DVL1	CPD
DYSF	CRELD2
ECH1	CRY1
EEF1E1	CRYBB2
EFHD1	CSF2RA
EGFR	CSPG5
EML2	CTNNB1
EMP1	CTSZ
ENPP1	CXADR
EP400	CYP26B1
EPB41	CYP51A1
ERBB2	DCTN5
ERBB3	DDAH1
F11R	DDIT4
FAM174B	DDX10
FAM192A	DENND1A
FAM20C	DENND4A
FAM46A	DENND5B
FANCI	DHCR24
FBXO2	DKFZP564C152
FGF13	DNAJB12
FGF5	DNAJB6
FHOD1	DNAJB9
FN1	DNAJC6
FOXG1	ECHDC1
FUCA1	EEF1A2
FUT8	EIF2AK3
G0S2	EIF3A
GAA	ENG
GAD1	ENO2
GATA6	EPAS1
GBP2	EPB41L1
GCN1L1	EPB41L3
GEMIN2	EPM2AIP1
GEMIN4	EVI2B
GMFG	F2RL2
GPR110	F3
GPR56	FADS3
GRWD1	FAM134B
GSN	FAM149B1
GUCY1B3	FBXO10
H1FX	FKBP1A
H3F3B	FLT1
HADH	FNDC3B
HBE1	FST
HBG2	FSTL1
HCFC1R1	FYN
HDAC5	FZD4
HHLA2	G3BP1
HIST1H2AC	GABRA2
HMGA1	GALNT1
HMGA2	GGCX
HMGN5	GGT1
HNRNPUL1	GLRX
HRASLS	GNAI1
HSD17B8	GOLGA2
HTRA3	GPNMB
ICAM2	GPR21
ICK	GPR35
ID4	GRAMD3
IGFBP4	GRAP2
IGFBP7	GRK5
ITGA10	GSTM3
ITGA3	GTSE1
ITGA6	HDAC4
ITGB4	HLA-DOA
ITM2A	HMGCR
JUP	HMGCS1
KAT6A	HNRNPA1
KAT7	HOXB7
KCNN4	HRH1
KHDRBS3	HSPA2
KIAA0368	HYAL3
KIAA0564	HYI
KLF3	IFNAR1
KLHL20	IGFBP5
KLRC2	IL13RA2
KLRC3	IL18
KPNB1	IL18R1
KRCC1	IL8
LAGE3	INSIG2
LAMB3	ISG20
LAMC2	ITPR1
LARP4B	JAK3
LARP6	KAL1
LDB2	KAT6B
LEF1	KIAA0930
LGMN	KIAA1033
LMCD1	KIAA1199
LMNA	KIAA1598
LNX1	KISS1
LOX	KLF5
LRRC23	LAMA5
LRRC47	LAMB1
LRRC8B	LAMB2
LSM2	LATS1
MALL	LDOC1
MAST4	LGALS8
MDC1	LINC00342
MECOM	LPAR1
METTL13	LRRC42
METTL7A	LTBP1
MFHAS1	M6PR
MKRN1	MAFF
MMP3	MAGEB2
MPP1	MAPK11
MPP4	MAPK8IP2
MTUS1	MAT2A
MXRA8	MBP
MYO10	MCAM
MYO18A	MCAT
MYO6	MCOLN3
NADK	MEGF9
NCOR1	MFN1
NDUFAF4	MGC72080
NES	MGST1
NET1	MICALL1
NKX2-5	MITF
NOP16	MKNK2
NPAS2	MLLT11
NPY1R	MMP1
NR3C2	MSMO1
NRG1	MX1
NRP1	MX2
NSUN7	MYL9
NUDCD3	MYO1D
PAAF1	N4BP2L2
PANK4	NACC2
PAPOLA	NAGA
PAPPA2	NCAPH2
PAQR8	NCOA3
PC	NDRG1
PCCA	NDUFA6
PCM1	NDUFV2
PDK2	NEAT1
PDSS2	NEDD4
PHIP	NELL2
PIGC	NEO1
PION	NINJ2
PKIA	NKTR
PLAU	NME1
PLD3	NNMT
PLLP	NOL3
PMEPA1	NR3C1
PNPO	NUDT13
POLR1C	NUP50
PRKCA	OAS3
PRR16	ODZ3
PRUNE	OGG1
PSMB9	OSTM1
PSMC3IP	P4HA1
PTK7	PACSIN2
PTN	PAPSS2
PXN	PCDH9
QSER1	PCSK5
RABEP1	PDCD4
RABIF	PDE4D
RAD51C	PDE8A
RBBP4	PDGFRL
RBL2	PDXK
RCAN2	PHTF1
RFC5	PIK3CD
RGS4	PLAC1
RPS6	PLOD2
RRAGD	PLXNB2
RRNAD1	PMM1
RUNX2	PMP22
S100A2	POLDIP3
S100A4	PPAP2B
SAT1	PPP2R2D
SATB1	PPP6R2
SBNO1	PPPDE2
SCG5	PRKAG2
SDF4	PRMT6
SDHAF1	PSMB7
SECTM1	PTGS2
SELENBP1	PTPRE
SENP3	PTPRF
SENP6	PUS7
SEPP1	PXDN
SERPINE1	PYROXD1
SH3TC2	QKI
SHROOM2	RAB11FIP1
SLC16A5	RAB11FIP2
SLC22A18	RAB22A
SLC38A10	RAB8B
SMAD6	RABAC1
SMARCA1	RABL2B
SNAI1	RANGAP1
SOCS2	RASGRF1
SOX4	RBCK1
SOX9	RBKS
SPDEF	RBM19
SPINT2	RBX1
SPTLC3	RC3H2
SSBP2	REEP3
STX2	RGPD5
SYNJ2	RHOB
SYT1	RIMS2
TACO1	RND3
TCF4	RNF41
TCTEX1D2	RPL23
TERF2IP	RPS6KA2
TFPI2	RRP15
TGFB1	RRP7A
THAP11	SAMHD1
THSD4	SAMM50
TMEM101	SAP30L
TMEM8B	SBF1
TNC	SC5DL
TNK1	SCO2
TOX2	SDC2
TPK1	SERPINB8
TRERF1	SERPINH1
TRPV2	SETX
TSC22D1	SFN
TSPAN13	SFXN3
TSR1	SGPL1
TUBG2	SH3GLB2
UIMC1	SHOC2
VAMP4	SLC17A9
VPS37B	SLC1A1
VPS4A	SLC25A17
VSNL1	SLC2A3
WDHD1	SLC2A6
WIPF1	SLC30A1
WNT7A	SLC7A11
XPO7	SLPI
ZBTB33	SORL1
ZCCHC8	SPTBN1
ZFP36L1	SRGN
ZG16B	ST13
ZMYND12	STX3
ZNF226	STXBP1
ZNF23	SYNGR1
ZNF26	SYNGR3
ZNF395	TAF1B
	TAP1
	TBL1X
	TCEA2
	TCF20
	TFAP2C
	TMEM2
	TMEM218
	TMEM45A
	TMEM45B
	TMSB15B
	TNFRSF21
	TOB2
	TOR1A
	TOR1B
	TOX
	TP53I3
	TPCN1
	TPCN2
	TPM1
	TRMT61A
	TSC1
	TSPO
	TST
	TTC38
	TTPAL
	TUBA4A
	TXNRD2
	UAP1L1
	UCP2
	ULBP2
	UTP20
	VLDLR
	VPS13C
	WASF3
	WDR77
	WNT5A
	XBP1
	YIPF6
	ZAP70
	ZCCHC24
	ZDHHC3
	ZNF202
	ZNF35
	ZNF430
	ZNF600
	ZNF804A
	ZRANB2

## Sheet: commonGenes_UP_DN_Targets
> Genes up-regulated in MDA-MB-231 cells (breast cancer) after knockdown of SATB1 [GeneID=6304] by RNAi.	> Genes down-regulated in MDA-MB-231 cells (breast cancer) after knockdown of SATB1 [GeneID=6304] by RNAi.
AK4	AK4
BDNF	BDNF
BHLHE40	BHLHE40
BST2	CA12
C12orf5	CASP1
C4orf19	CCL2
C8orf4	CCNG2
CA12	CD24
CASP1	BST2
CCL2	C12orf5
CCNG2	C4orf19
CD24	C8orf4
COL6A2	COL6A2
CSTA	CSTA
CXCL1	CXCL1
DNAJB4	DNAJB4
DUSP1	DUSP1
EFEMP1	EFEMP1
EMR1	EMR1
FHL1	FHL1
FICD	FICD
GPR126	GPR126
HTR2C	IFIT2
IFIT2	IFIT3
IFIT3	IGF2R
IGF2R	IL11
IL11	IL1B
IL1B	IL32
IL32	IL6
IL6	IL7R
IL7R	INHBA
INHBA	HTR2C
INHBE	INHBE
INSL4	INSL4
KLF7	LIF
KRT81	LIMCH1
L3MBTL1	LZTFL1
LIF	KLF7
LIMCH1	KRT81
LIPA	L3MBTL1
LSS	MATN2
LZTFL1	LIPA
MATN2	LSS
MCMBP	MCMBP
MMP10	MMP10
MPZL2	MPZL2
NEDD9	NEDD9
NPC1	NPC1
NR2F1	OAS1
OAS1	PAEP
OSMR	PDE10A
PAEP	PELI2
PDE10A	PI3
PDE4B	PIR
PELI2	NR2F1
PI3	PKI55
PIR	PLAT
PKI55	PPME1
PLAT	OSMR
PPME1	PTK6
PRSS2	PDE4B
PTK6	QPCT
QPCT	RARG
RARG	S100P
S100P	PRSS2
SEC14L2	SEC14L2
SHANK2	SLC16A1
SLC16A1	SLC33A1
SLC33A1	SLCO1B3
SLCO1B3	SPAG4
SPAG4	SQLE
SQLE	SQSTM1
SQSTM1	ST3GAL6
ST3GAL6	STC1
STC1	STXBP6
STXBP6	SULT1C2
SULT1C2	TCF7L2
TCF7L2	TFF1
TFF1	TGFB2
TGFB2	TGFBI
TGFBI	SHANK2
TMEM132A	TMEM132A
TMEM158	TMEM158
TNFSF15	TNFSF15
TNS1	TNS1
