# Supplementary material for: The conservation and signatures of lincRNAs in Marek’s disease of chicken
Source: Sci Rep. 2015 Oct 16;5:15184. doi: 10.1038/srep15184 (PMC4608010; doi:10.1038/srep15184)
Supplement: Supplementary dataset 2 [file srep15184-s2.xls]

## Sheet: Yes_InfvsNon
PROBE	DESCRIPTION<br>(from dataset)
IFNAR1	ENSGALG00000015942
PDE4D	ENSGALG00000014727
NDRG1	ENSGALG00000016216
EPB41L3	ENSGALG00000014770
LIPA	ENSGALG00000006378
ASPH	ENSGALG00000015479
TMEM2	ENSGALG00000015138
ST3GAL6	ENSGALG00000015252
PTPRE	ENSGALG00000009823
FYN	ENSGALG00000015022
SPTBN1	ENSGALG00000008156
AHI1	ENSGALG00000013951
VPS13C	ENSGALG00000003705
SLC1A1	ENSGALG00000010187
ANTXR1	ENSGALG00000000098
FAM134B	ENSGALG00000012960
ZCCHC24	ENSGALG00000004803
BCAP29	ENSGALG00000008009
GLRX	ENSGALG00000014676
ZAP70	ENSGALG00000001486
PELI2	ENSGALG00000012124
CXADR	ENSGALG00000015701
ATP11B	ENSGALG00000008839
KIAA1598	ENSGALG00000009258
TMEM45A	ENSGALG00000015293
NPC1	ENSGALG00000015030
GRAP2	ENSGALG00000012056
PLOD2	ENSGALG00000006783
MMP10	ENSGALG00000019063
TP53I3	ENSGALG00000016502
NEDD4	ENSGALG00000004347
DNAJB4	ENSGALG00000008916
BNIP3	ENSGALG00000010476
NCOA3	ENSGALG00000004570
PUS7	ENSGALG00000008132
HDAC4	ENSGALG00000004288
RIMS2	ENSGALG00000016074
FNDC3B	ENSGALG00000009222
OSMR	ENSGALG00000003747
IL7R	ENSGALG00000013372
RAB11FIP2	ENSGALG00000009304
CTNNB1	ENSGALG00000011905
DENND4A	ENSGALG00000007500
FHL1	ENSGALG00000006190
ATRN	ENSGALG00000016034
STXBP6	ENSGALG00000009847
SQSTM1	ENSGALG00000005906
ARNT2	ENSGALG00000006445
CSTA	ENSGALG00000014412
IGF2R	ENSGALG00000011621
PYROXD1	ENSGALG00000013173
ADM	ENSGALG00000005666
KLF5	ENSGALG00000016927
SETX	ENSGALG00000003661
NKTR	ENSGALG00000005282
MGST1	ENSGALG00000013098
SAMHD1	ENSGALG00000001231
KLF7	ENSGALG00000008501
MPZL2	ENSGALG00000007412
ATG7	ENSGALG00000004932
CLDN1	ENSGALG00000007280
F3	ENSGALG00000005619
GNAI1	ENSGALG00000008382
ARFGAP3	ENSGALG00000014140
PDE10A	ENSGALG00000011537
PPAP2B	ENSGALG00000010818
TPCN2	ENSGALG00000007550
TPCN1	ENSGALG00000008357
ZDHHC3	ENSGALG00000011887
PDCD4	ENSGALG00000008700
CPD	ENSGALG00000004295
KIAA1033	ENSGALG00000012674
CAMSAP2	ENSGALG00000002145
TAP1	ENSGALG00000019832
LZTFL1	ENSGALG00000011810
LRRC42	ENSGALG00000010743
MYO1D	ENSGALG00000000674
N4BP2L2	ENSGALG00000017071
MCOLN3	ENSGALG00000008709
TOR1A	ENSGALG00000004165
ANKRD1	ENSGALG00000006491
NELL2	ENSGALG00000009601
CLDN10	ENSGALG00000019114
CA12	ENSGALG00000003456
SRGN	ENSGALG00000004167
TOX	ENSGALG00000015448
SLC7A11	ENSGALG00000009758
SHOC2	ENSGALG00000008771
LIMCH1	ENSGALG00000014258
DNAJB12	ENSGALG00000004396
KIAA1199	ENSGALG00000006413
TMEM45B	ENSGALG00000001203
TSPO	ENSGALG00000014166
BRD1	ENSGALG00000008526
C4orf19	ENSGALG00000020140
ST13	ENSGALG00000012007
RC3H2	ENSGALG00000001253
TGFBI	ENSGALG00000006319
ADSL	ENSGALG00000012034
PDXK	ENSGALG00000016205
GPNMB	ENSGALG00000010949
RAB11FIP1	ENSGALG00000003129
MFN1	ENSGALG00000008972
CERK	ENSGALG00000019397
SAMM50	ENSGALG00000014194
EFEMP1	ENSGALG00000007908

## Sheet: Yes_63vs72
PROBE	DESCRIPTION<br>(from dataset)
AIFM2	ENSGALG00000004777
LGALS8	ENSGALG00000014371
MAPK11	ENSGALG00000008612
ALG12	ENSGALG00000008539
CRELD2	ENSGALG00000008551
IL8	ENSGALG00000011668
SLC7A11	ENSGALG00000009758
SLC33A1	ENSGALG00000010302
LTBP1	ENSGALG00000010448
CHRDL1	ENSGALG00000008072
DNAJB9	ENSGALG00000009492
DNAJB4	ENSGALG00000008916
PMP22	ENSGALG00000001361
FSTL1	ENSGALG00000014970
EFEMP1	ENSGALG00000007908
KIAA0930	ENSGALG00000014226
B3GALNT1	ENSGALG00000009539
UAP1L1	ENSGALG00000009090
TCEA2	ENSGALG00000005976
FHL1	ENSGALG00000006190
CALD1	ENSGALG00000013071
CHST3	ENSGALG00000024056
KAL1	ENSGALG00000016616
TAF1B	ENSGALG00000016437
WASF3	ENSGALG00000017103
CERK	ENSGALG00000019397
LIMCH1	ENSGALG00000014258
GRK5	ENSGALG00000009403
DDAH1	ENSGALG00000008663
PDGFRL	ENSGALG00000013617
REEP3	ENSGALG00000002904
RRP15	ENSGALG00000009615
ASPH	ENSGALG00000015479
CA12	ENSGALG00000003456
PPP2R2D	ENSGALG00000010471
PACSIN2	ENSGALG00000014159
RC3H2	ENSGALG00000001253
SAP30L	ENSGALG00000004007
RAB11FIP2	ENSGALG00000009304
QKI	ENSGALG00000011555
BRD1	ENSGALG00000008526
C8orf4	ENSGALG00000024083
FNDC3B	ENSGALG00000009222
GRAMD3	ENSGALG00000008237
N4BP2L2	ENSGALG00000017071
PPAP2B	ENSGALG00000010818
ANKRD1	ENSGALG00000006491
ATXN10	ENSGALG00000014234
HOXB7	ENSGALG00000013215
TMEM2	ENSGALG00000015138
COL4A5	ENSGALG00000008141
INSIG2	ENSGALG00000020602
CD34	ENSGALG00000001177
ARNT2	ENSGALG00000006445
LRRC42	ENSGALG00000010743

## Sheet: Yes_10dpi_vs_rest
PROBE	DESCRIPTION<br>(from dataset)
CD40	ENSGALG00000007015
MCAM	ENSGALG00000006764
RNF41	ENSGALG00000018835
SAP30L	ENSGALG00000004007
TRMT61A	ENSGALG00000011522
ATRN	ENSGALG00000016034
LAMB1	ENSGALG00000007905
WDR77	ENSGALG00000001438
DNAJB9	ENSGALG00000009492
TPCN1	ENSGALG00000008357
TGFBI	ENSGALG00000006319
NEO1	ENSGALG00000001774
ZNF804A	ENSGALG00000023886
TST	ENSGALG00000012488
KAL1	ENSGALG00000016616
KLF7	ENSGALG00000008501
INSIG2	ENSGALG00000020602
MEGF9	ENSGALG00000023838
SBF1	ENSGALG00000012438
NAGA	ENSGALG00000011900
SLC33A1	ENSGALG00000010302
FYN	ENSGALG00000015022
KIAA1033	ENSGALG00000012674
LRRC42	ENSGALG00000010743
WASF3	ENSGALG00000017103
EPB41L3	ENSGALG00000014770
TPCN2	ENSGALG00000007550
RAB11FIP2	ENSGALG00000009304
REEP3	ENSGALG00000002904
C10orf137	ENSGALG00000013685
B3GALNT1	ENSGALG00000009539
BRD1	ENSGALG00000008526
TSC1	ENSGALG00000003500
RC3H2	ENSGALG00000001253
PDXK	ENSGALG00000016205
PYROXD1	ENSGALG00000013173
NKTR	ENSGALG00000005282
P4HA1	ENSGALG00000004325
TCF20	ENSGALG00000011878
RRP7A	ENSGALG00000011866
KIAA0930	ENSGALG00000014226
ATP11B	ENSGALG00000008839
SHOC2	ENSGALG00000008771
FSTL1	ENSGALG00000014970
MFN1	ENSGALG00000008972
PDE4B	ENSGALG00000011094
PTPRE	ENSGALG00000009823
SQLE	ENSGALG00000016331
GLRX	ENSGALG00000014676
ARNT2	ENSGALG00000006445
STX3	ENSGALG00000020514
LSS	ENSGALG00000006198
EIF3A	ENSGALG00000009328
HOXB7	ENSGALG00000013215
UTP20	ENSGALG00000011643
SHANK2	ENSGALG00000007719
PIK3CD	ENSGALG00000002583
NEDD4	ENSGALG00000004347
CHST15	ENSGALG00000009704
CLDN10	ENSGALG00000019114
PACSIN2	ENSGALG00000014159
FICD	ENSGALG00000004858
CERK	ENSGALG00000019397
DENND4A	ENSGALG00000007500
RASGRF1	ENSGALG00000008262
FNDC3B	ENSGALG00000009222
ASPH	ENSGALG00000015479
UAP1L1	ENSGALG00000009090
ATXN10	ENSGALG00000014234
STXBP1	ENSGALG00000007196
SPTBN1	ENSGALG00000008156
NCAPH2	ENSGALG00000013811
RBM19	ENSGALG00000008289

## Sheet: commonSigGenes
InfvsNon	63vs72	10dpi_vs_rest
GLRX	SLC33A1	SLC33A1
PYROXD1	DNAJB4	FYN
KIAA1033	FSTL1	LRRC42
LRRC42	UAP1L1	RAB11FIP2
N4BP2L2	FHL1	REEP3
ANKRD1	ASPH	PDXK
CLDN10	RAB11FIP2	ATP11B
CA12	PPAP2B	CLDN10
SLC7A11	INSIG2	PACSIN2
SHOC2	EFEMP1	CERK
LIMCH1	KIAA0930	DENND4A
BRD1	B3GALNT1	ATXN10
RC3H2	WASF3	SPTBN1
TGFBI	CERK	KAL1
PDXK	LIMCH1	KLF7
MFN1	CA12	INSIG2
CERK	PACSIN2	WASF3
EFEMP1	RC3H2	EPB41L3
EPB41L3	ANKRD1	TPCN2
ASPH	HOXB7	RC3H2
PTPRE	TMEM2	PYROXD1
FYN	ARNT2	NKTR
DNAJB4	SLC7A11	PTPRE
FHL1	SAP30L	GLRX
KLF7	ATXN10	ARNT2
PPAP2B	LRRC42	HOXB7
TPCN2	DNAJB9	SAP30L
TPCN1	KAL1	ATRN
TMEM2	REEP3	DNAJB9
FNDC3B	BRD1	TPCN1
ARNT2	FNDC3B	BRD1
NKTR	N4BP2L2	FSTL1
SPTBN1	AIFM2	NEDD4
ATP11B	LGALS8	FNDC3B
NEDD4	MAPK11	ASPH
RAB11FIP2	CRELD2	UAP1L1
DENND4A	PMP22	TGFBI
ATRN	PDGFRL	KIAA1033
IFNAR1	QKI	B3GALNT1
PDE4D	CD34	KIAA0930
NDRG1	CALD1	SHOC2
LIPA	CHST3	MFN1
VPS13C	TAF1B	CD40
TP53I3	GRK5	MCAM
IL7R	DDAH1	RNF41
KLF5	PPP2R2D	TRMT61A
MGST1	C8orf4	ZNF804A
SAMHD1	TCEA2	C10orf137
MPZL2	COL4A5	RRP7A
F3	ALG12	EIF3A
PDE10A	IL8	SHANK2
PDCD4	LTBP1	PIK3CD
CAMSAP2	CHRDL1	CHST15
TAP1	RRP15	FICD
LZTFL1	GRAMD3	RASGRF1
MYO1D		STXBP1
MCOLN3		RBM19
TOR1A		WDR77
NELL2		NEO1
SRGN		TST
TOX		MEGF9
DNAJB12		NAGA
KIAA1199		TSC1
TMEM45B		TCF20
TSPO		PDE4B
C4orf19		LSS
ST13		SBF1
ADSL		STX3
GPNMB		NCAPH2
RAB11FIP1		LAMB1
SAMM50		P4HA1
PELI2		SQLE
CXADR		UTP20
KIAA1598
PLOD2
MMP10
PUS7
CTNNB1
ATG7
CLDN1
GNAI1
ARFGAP3
ZDHHC3
CPD
ST3GAL6
AHI1
SLC1A1
BCAP29
ZAP70
BNIP3
OSMR
STXBP6
ADM
ANTXR1
FAM134B
ZCCHC24
TMEM45A
NPC1
GRAP2
NCOA3
HDAC4
RIMS2
SQSTM1
CSTA
IGF2R
SETX
