# Supplementary material for: The conservation and signatures of lincRNAs in Marek’s disease of chicken
Source: Sci Rep. 2015 Oct 16;5:15184. doi: 10.1038/srep15184 (PMC4608010; doi:10.1038/srep15184)
Supplement: Supplementary dataset 3 [file srep15184-s3.xls]

## Sheet: Yes_infvsNon
PROBE	DESCRIPTION<br>(from dataset)
DST	ENSGALG00000016289
HHLA2	ENSGALG00000022871
RRAGD	ENSGALG00000015771
MYO6	ENSGALG00000015898
LIPA	ENSGALG00000006378
ST3GAL6	ENSGALG00000015252
ATP8A1	ENSGALG00000014236
CDC42EP3	ENSGALG00000010551
C17orf101	ENSGALG00000001618
MECOM	ENSGALG00000009437
DNAJC12	ENSGALG00000002769
LGMN	ENSGALG00000010811
AGPAT4	ENSGALG00000011571
PELI2	ENSGALG00000012124
TOX2	ENSGALG00000003106
NPC1	ENSGALG00000015030
MMP10	ENSGALG00000019063
KIAA0564	ENSGALG00000016955
NPAS2	ENSGALG00000016774
TRPV2	ENSGALG00000004519
ITM2A	ENSGALG00000004107
PION	ENSGALG00000008312
ATMIN	ENSGALG00000013486
DNAJB4	ENSGALG00000008916
TSPAN13	ENSGALG00000010819
PTN	ENSGALG00000012893
KHDRBS3	ENSGALG00000016203
TRERF1	ENSGALG00000009896
OSMR	ENSGALG00000003747
IL7R	ENSGALG00000013372
QSER1	ENSGALG00000012030
FHL1	ENSGALG00000006190
STXBP6	ENSGALG00000009847
SQSTM1	ENSGALG00000005906
LRRC23	ENSGALG00000014527
CSTA	ENSGALG00000014412
IGF2R	ENSGALG00000011621
LMCD1	ENSGALG00000008349
KLF7	ENSGALG00000008501
MPZL2	ENSGALG00000007412
MTUS1	ENSGALG00000013615
SMARCA1	ENSGALG00000008431
MYO10	ENSGALG00000012954
FUCA1	ENSGALG00000004112
SHROOM2	ENSGALG00000016614
TFPI2	ENSGALG00000009512
PDE10A	ENSGALG00000011537
KLF3	ENSGALG00000000177
SYNJ2	ENSGALG00000013727
KIAA0368	ENSGALG00000015689
FGF13	ENSGALG00000006508
CHST11	ENSGALG00000012698
RUNX2	ENSGALG00000016706
GAA	ENSGALG00000007034
LZTFL1	ENSGALG00000011810
LDB2	ENSGALG00000014485
MPP4	ENSGALG00000008398
ICK	ENSGALG00000016321
ANKRD6	ENSGALG00000015768
LOX	ENSGALG00000005317
CA12	ENSGALG00000003456
FOXG1	ENSGALG00000009853
ZMYND12	ENSGALG00000004884
PANK4	ENSGALG00000001165
LIMCH1	ENSGALG00000014258
AMFR	ENSGALG00000003107
LARP4B	ENSGALG00000006672
ID4	ENSGALG00000012682
AGR2	ENSGALG00000010825
ABL1	ENSGALG00000003875
FAM20C	ENSGALG00000003640
LNX1	ENSGALG00000013940
ZCCHC8	ENSGALG00000004486
ERBB2	ENSGALG00000018828
C4orf19	ENSGALG00000020140
G0S2	ENSGALG00000023933
TGFBI	ENSGALG00000006319
TNC	ENSGALG00000007113
RCAN2	ENSGALG00000016709
EMP1	ENSGALG00000011803
EFEMP1	ENSGALG00000007908
HADH	ENSGALG00000016124
NRP1	ENSGALG00000007140
C8orf33	ENSGALG00000020721
GPR56	ENSGALG00000001085
FN1	ENSGALG00000003578
GPR126	ENSGALG00000013803
BCKDHB	ENSGALG00000015866
SLC16A5	ENSGALG00000007955
SENP6	ENSGALG00000015901
RABEP1	ENSGALG00000001737
AP1G1	ENSGALG00000000848
LARP6	ENSGALG00000004046
VAMP4	ENSGALG00000003262
SSBP2	ENSGALG00000023089

## Sheet: Yes_63vs72
PROBE	DESCRIPTION<br>(from dataset)
RAD51C	ENSGALG00000005055
NRP1	ENSGALG00000007140
HMGA2	ENSGALG00000009875
SLC33A1	ENSGALG00000010302
LOX	ENSGALG00000005317
DNAJB4	ENSGALG00000008916
PTN	ENSGALG00000012893
ENPP1	ENSGALG00000002896
DENND3	ENSGALG00000016167
AGR2	ENSGALG00000010825
EFEMP1	ENSGALG00000007908
C1QL1	ENSGALG00000017444
LDB2	ENSGALG00000014485
FHL1	ENSGALG00000006190
KHDRBS3	ENSGALG00000016203
ICK	ENSGALG00000016321
FAM20C	ENSGALG00000003640
CXorf57	ENSGALG00000008990
EMP1	ENSGALG00000011803
CTGF	ENSGALG00000002909
LIMCH1	ENSGALG00000014258
ANKLE2	ENSGALG00000002143
PHIP	ENSGALG00000015889
HTRA3	ENSGALG00000015575
SMARCA1	ENSGALG00000008431
CDC42EP3	ENSGALG00000010551
CA12	ENSGALG00000003456
C8orf4	ENSGALG00000024083
QSER1	ENSGALG00000012030
NOP16	ENSGALG00000003355
ZMYND12	ENSGALG00000004884
THAP11	ENSGALG00000021465
SSBP2	ENSGALG00000023089
PION	ENSGALG00000008312
RCAN2	ENSGALG00000016709
CCDC69	ENSGALG00000004354
SLC22A18	ENSGALG00000006454

## Sheet: Yes_10dpi_vs_rest
PROBE	DESCRIPTION<br>(from dataset)
CCDC25	ENSGALG00000016586
ABL1	ENSGALG00000003875
C1orf174	ENSGALG00000000975
ANKLE2	ENSGALG00000002143
CAPN6	ENSGALG00000008006
SEPP1	ENSGALG00000014857
TGFBI	ENSGALG00000006319
CHML	ENSGALG00000006906
MAST4	ENSGALG00000014777
LMCD1	ENSGALG00000008349
KLF7	ENSGALG00000008501
FBXO2	ENSGALG00000004657
FAM192A	ENSGALG00000021473
MFHAS1	ENSGALG00000011444
SSBP2	ENSGALG00000023089
UIMC1	ENSGALG00000001158
PION	ENSGALG00000008312
MYO10	ENSGALG00000012954
CXorf57	ENSGALG00000008990
SLC33A1	ENSGALG00000010302
C4orf34	ENSGALG00000014321
SENP6	ENSGALG00000015901
LRRC47	ENSGALG00000000980
METTL13	ENSGALG00000003206
COIL	ENSGALG00000003158
MYO18A	ENSGALG00000003741
CYFIP2	ENSGALG00000003818
PHIP	ENSGALG00000015889
C8orf33	ENSGALG00000020721
IGFBP7	ENSGALG00000011339
LRRC8B	ENSGALG00000006167
CALB2	ENSGALG00000002331
PDE4B	ENSGALG00000011094
QSER1	ENSGALG00000012030
SQLE	ENSGALG00000016331
AKAP1	ENSGALG00000005575
LSS	ENSGALG00000006198
SHANK2	ENSGALG00000007719
CDC5L	ENSGALG00000016704
FICD	ENSGALG00000004858
G0S2	ENSGALG00000023933
LAMC2	ENSGALG00000004627
WDHD1	ENSGALG00000012199
AMFR	ENSGALG00000003107
RABEP1	ENSGALG00000001737
PTK7	ENSGALG00000008609
TSR1	ENSGALG00000003180
FAM20C	ENSGALG00000003640
FUCA1	ENSGALG00000004112
KPNB1	ENSGALG00000000454
KAT6A	ENSGALG00000003641
DNAJC12	ENSGALG00000002769
ANKRD6	ENSGALG00000015768
FOXG1	ENSGALG00000009853
DST	ENSGALG00000016289
GCN1L1	ENSGALG00000007276
LARP4B	ENSGALG00000006672
ST3GAL6	ENSGALG00000015252
THSD4	ENSGALG00000004087
FHOD1	ENSGALG00000002198
NEDD9	ENSGALG00000012747
PRUNE	ENSGALG00000001989
TSC22D1	ENSGALG00000016971
ATMIN	ENSGALG00000013486
DDX41	ENSGALG00000003030
TNC	ENSGALG00000007113
TPK1	ENSGALG00000012369
NUDCD3	ENSGALG00000014154
IL7R	ENSGALG00000013372
THAP11	ENSGALG00000021465
LRRC23	ENSGALG00000014527
PAAF1	ENSGALG00000017318
ZMYND12	ENSGALG00000004884
CCDC69	ENSGALG00000004354
LZTFL1	ENSGALG00000011810
ANAPC5	ENSGALG00000004179
VPS37B	ENSGALG00000003743
BHLHE40	ENSGALG00000008308
ENPP1	ENSGALG00000002896
BCKDHB	ENSGALG00000015866
C12orf5	ENSGALG00000017285
COQ9	ENSGALG00000001184
LDB2	ENSGALG00000014485
XPO7	ENSGALG00000001838
CDC42EP3	ENSGALG00000010551
TOX2	ENSGALG00000003106
KLHL20	ENSGALG00000003513
C17orf101	ENSGALG00000001618
VAMP4	ENSGALG00000003262
RABIF	ENSGALG00000000436
NES	ENSGALG00000013239
KHDRBS3	ENSGALG00000016203

## Sheet: commonSigGenes
infvsNon	63vs72	10d_vs_rest
DST	LOX	SLC33A1
C17orf101	LDB2	PHIP
DNAJB4	FHL1	G0S2
IL7R	ICK	RABEP1
LMCD1	LIMCH1	FAM20C
KLF7	SMARCA1	FUCA1
SMARCA1	SSBP2	DNAJC12
MYO10	CCDC69	ANKRD6
LDB2	NRP1	FOXG1
ANKRD6	SLC33A1	LARP4B
LOX	PTN	ATMIN
CA12	AGR2	ZMYND12
FOXG1	FAM20C	CCDC69
ZMYND12	CXorf57	LZTFL1
LIMCH1	EMP1	CDC42EP3
LARP4B	QSER1	TOX2
G0S2	PION	VAMP4
TGFBI	DNAJB4	KHDRBS3
TNC	ENPP1	ABL1
EFEMP1	PHIP	ANKLE2
C8orf33	CDC42EP3	TGFBI
SENP6	CA12	LMCD1
RABEP1	ZMYND12	PION
VAMP4	THAP11	MYO10
SSBP2	RCAN2	CXorf57
FUCA1	EFEMP1	C8orf33
LZTFL1	KHDRBS3	QSER1
ICK	ANKLE2	AMFR
AMFR	HMGA2	DST
AGR2	C1QL1	ST3GAL6
ABL1	SLC22A18	TNC
FAM20C	RAD51C	IL7R
RCAN2	DENND3	THAP11
EMP1	HTRA3	LRRC23
NRP1	NOP16	ENPP1
BCKDHB	CTGF	BCKDHB
ST3GAL6	C8orf4	LDB2
CDC42EP3		C17orf101
ATMIN		KLF7
PTN		SSBP2
KHDRBS3		SENP6
QSER1		C1orf174
FHL1		FBXO2
LRRC23		LSS
DNAJC12		FICD
TOX2		PTK7
PION		TSR1
RRAGD		KPNB1
LGMN		KAT6A
IGF2R		NUDCD3
MPZL2		PAAF1
TFPI2		COQ9
PDE10A		KLHL20
KIAA0368		CAPN6
FGF13		FAM192A
ID4		MFHAS1
LNX1		UIMC1
HADH		C4orf34
GPR126		COIL
LARP6		PDE4B
TRPV2		AKAP1
TRERF1		CCDC25
MTUS1		MAST4
SHROOM2		METTL13
KLF3		IGFBP7
SYNJ2		SHANK2
CHST11		CDC5L
RUNX2		LAMC2
GAA		WDHD1
MPP4		GCN1L1
PANK4		THSD4
ZCCHC8		FHOD1
ERBB2		NEDD9
C4orf19		PRUNE
GPR56		TSC22D1
FN1		DDX41
SLC16A5		TPK1
AP1G1		ANAPC5
LIPA		VPS37B
AGPAT4		BHLHE40
PELI2		C12orf5
NPC1		XPO7
ITM2A		RABIF
TSPAN13		NES
STXBP6		SEPP1
CSTA		CHML
HHLA2		LRRC47
MYO6		MYO18A
ATP8A1		CYFIP2
MECOM		LRRC8B
MMP10		CALB2
KIAA0564		SQLE
NPAS2
OSMR
SQSTM1
